# Supplementary material for: Abnormal cell sorting and altered early neurogenesis in a human cortical organoid model of Protocadherin-19 clustering epilepsy
Source: Front Cell Neurosci. 2024 Apr 4;18:1339345. doi: 10.3389/fncel.2024.1339345 (PMC11024992; doi:10.3389/fncel.2024.1339345)
Supplement: Supplementary file 2 [file Table_2.xlsx]

## Sheet: CRIPSR and control lines
Supplemental Table 2: Indel patterns and predicted frameshift outcomes in PCDH19 KO lines
Cell line ID used in the paper	Guide RNA (sgRNA) sequence	PAM sequence	Mutation type	InDel	InDel Sequence*	Exon target	Coordinates/gDNA/cDNA/Protein	Transcipt (GENCODE V44)	RefSeq
KO4-7	CCACCACGAGTTCGGCAAAG	CGG	Compound het	8bp deletion	ACGAGTTCGGCAAAGCGGGA	1	chrX:g.100408036_100408043delCAAAGCGG/c.558_565delCTTTGCCG/p.F187Tfs*36	ENST00000373034.8	NM_001184880
				1bp insertion	GTTCGGCAAAAGCGGGAGCCG	1	chrX:g.100408039dupA/c.561dupT/p.A188Cfs*38	ENST00000373034.8	NM_001184880
KO4-9	CCACCACGAGTTCGGCAAAG	CGG	Compound het	8bp deletion	ACGAGTTCGGCAAAGCGGGA	1	chrX:g.100408036_100408043delCAAAGCGG/c.558_565delCTTTGCCG/p.F187Tfs*36	ENST00000373034.8	NM_001184880
				1bp insertion	GTTCGGCAAAAGCGGGAGCCG	1	chrX:g.100408039dupA/c.561dupT/p.A188Cfs*38	ENST00000373034.8	NM_001184880
KO10-1	CCACCACGAGTTCGGCAAAG	CGG	Compound het	10bp deletion	CACGAGTTCGGCAAAGCGGG	1	chrX:g.100408031_100408040delTTCGGCAAAG/c.560_569delTTGCCGAACT/p.F187Sfs*22	ENST00000373034.8	NM_001184880
				8bp insertion	ACGAGTTCGGCAAAGCGGGA	1	chrX:g.100408036_100408043delCAAAGCGG/c.558_565delCTTTGCCG/p.F187Tfs*36	ENST00000373034.8	NM_001184880
KO10-3	CCACCACGAGTTCGGCAAAG	CGG	Compound het	10bp deletion	CACGAGTTCGGCAAAGCGGG	1	chrX:g.100408031_100408040delTTCGGCAAAG/c.560_569delTTGCCGAACT/p.F187Sfs*22	ENST00000373034.8	NM_001184880
				8bp insertion	ACGAGTTCGGCAAAGCGGGA	1	chrX:g.100408036_100408043delCAAAGCGG/c.558_565delCTTTGCCG/p.F187Tfs*36	ENST00000373034.8	NM_001184880
*Deleted bases are in light blue font
*Inserted bases are in red font
